# Supplementary material for: Modified Rice Bran Arabinoxylan by Lentinus edodes Mycelial Enzyme as an Immunoceutical for Health and Aging—A Comprehensive Literature Review
Source: Molecules. 2023 Aug 29;28(17):6313. doi: 10.3390/molecules28176313 (PMC10488663; doi:10.3390/molecules28176313)
Supplement: Supplementary file 1 [file molecules-28-06313-s001.zip]

Archive with 1 entries (1 files):
- molecules-2507092-supplementary.pdf
